# Supplementary material for: Hydrogen Atom Abstraction and Reduction Study of 21-Thiaporphyrin and 21,23-Dithiaporphyrin
Source: Molecules. 2024 Jul 22;29(14):3424. doi: 10.3390/molecules29143424 (PMC11279893; doi:10.3390/molecules29143424)
Supplement: Supplementary file 1 [file molecules-29-03424-s001.zip]

Archive with 1 entries (1 files):
- molecules-3080266-supplementary.pdf
